# Supplementary material for: Correlations Between Root Metabolomics and Bacterial Community Structures in the Phragmites australis Under Acid Mine Drainage-Polluted Wetland Ecosystem
Source: Curr Microbiol. 2021 Dec 28;79(1):34. doi: 10.1007/s00284-021-02748-7 (PMC8714630; doi:10.1007/s00284-021-02748-7)
Supplement: Supplementary file 1 — Supplementary file1 (XLSX 11 KB) [file 284_2021_2748_MOESM1_ESM.xlsx]

## Sheet: Sheet1
Supplementary Data Table S1. Summary of the general characteristics and the mean (± SD) physicochemical variables of wetland water and the rhizospheric sediment of the two acid mine sites (Lan 3 and Wuinze 17) and non-acid mine site (Florida Lake)
Variables	Lan 3	Wuinze 17	Florida Lake
Site classification	High-AMD	Medium-AMD	Non-AMD
Stand growth and invasiveness	Very low plant density (<10 shoots per m2) mainly occurring in the littoral zones covering only less than <15% of the dam area, with having stunted growth (< 1 m in height with <6mm stem diameter	Moderate plant densities (100-160 shoots per m2) covering 10-50% area with a lusher growth having shoots >1.5 m height and >6 mm stem diameter	Very dense growth (> 300 shoots m2) covering >60% of the wetland area with taller and bigger shoots (upto 3 m in height)
Physicochemical parameters
Water EC (μS/cm)	5537±2.7a	2180±1.2b	113±0.1c
Water TDS (mg/L)	4305±1.6a	1295±0.8b	102±0.4c
Water Salinity (g/kg)	3.20±0.3a	1.26±0.11b	0.10±0.002c
Water pH	5.01±0.27c	6.50±0.6b	7.81±0.2a
Sediment heavy metal composition†
Fe (mg/L)	193.6±7.89a	54.21±6.67b	25.24±1.64c
Cd (mg/L)	0.02±0.001a	0.02±0.003a	0.02±0.001a
Co (mg/L)	0.17±0.02a	0.09±0.01b	0.03±0.003c
Cr (mg/L)	0.39±0.09a	0.05±0.004b	0.01±0.006c
Cu (mg/L)	0.27±0.05a	0.13±0.002b	0.03±0.002c
Pb (mg/L)	0.10±0.02a	0.04± 0.005b	0.06±0.005c
Zn (mg/L)	0.50±0.05a	0.21±0.02b	0.11±0.02c
Means with similar small letters (a-c) within a row are not significantly different (p < 0.05). EC-electrical conductivity, TDS-total dissolved solute.
