# Supplementary material for: Correlations Between Root Metabolomics and Bacterial Community Structures in the Phragmites australis Under Acid Mine Drainage-Polluted Wetland Ecosystem
Source: Curr Microbiol. 2021 Dec 28;79(1):34. doi: 10.1007/s00284-021-02748-7 (PMC8714630; doi:10.1007/s00284-021-02748-7)
Supplement: Supplementary file 2 — Supplementary file2 (XLSX 20 KB) [file 284_2021_2748_MOESM2_ESM.xlsx]

## Sheet: Sheet1
Supplementary Data Table S2. MRM list of detected metabolites
Metabolite	Chemical class	Method	m/z	Collision Energy (V)	Polarity	Retention time (min)	Wuinze17/Endosphere			Lan3/Endosphere			Florida Lake/Endosphere			Wuinze17/Rhizosphere			Lan3/Rhizosphere			Florida Lake/Rhizosphere
							WA1	WA2	WA3	LA1	LA2	LA3	FA1	FA2	FA3	RWA1	RWA2	RWA3	RLA1	RLA2	RLA3	RFA1	RFA2	RFA3
2-Aminobutyric acid	Others	Cation analysis	103.8>57.9	-12	Positive	1.786	0	0	0	0	0	43975	0	24625	0	0	0	0	0	0	26217	0	0	0
2-Ketoglutaric acid	Carboxylic acids and derivatives	Anion analysis	145.1>101	12	Negative	12.145	0	0	0	0	0	0	2342	0	0	15357	0	33792	25182	0	0	21355	18518	11197
4-Aminobutyric acid	Others	Cation analysis	103.75>85.9	-12	Positive	2.814	0	3436	1072	0	0	0	0	0	0	0	0	0	0	0	0	0	0	0
4-Hydroxyproline	Amino acids and derivatives	Cation analysis	131.7>85.9	-14	Positive	1.683	0	0	0	0	0	0	0	0	5316	0	0	0	0	0	0	0	0	0
5-Glutamylcysteine	Amino acids and derivatives	Cation analysis	251.07>60.4	-26	Positive	2.678	0	0	0	0	0	0	0	1900	4258	7047	589	594	5179	2820	1482	0	1189	1943
Acetylcarnitine	Others	Cation analysis	204.11>60.08	-16	Positive	5.567	48993	44873	81927	0	0	0	0	815	682	15580	20354	9041	5017	5017	6023	4559	3566	1734
Acetylcholine	Others	Cation analysis	146>87.04	-13	Positive	1.23	93980	81128	0	138196	74660	70599	67423	0	0	3173	0	1189	0	0	591	0	1193	0
Aconitic acid	Carboxylic acids and derivatives	Anion analysis	173>85.03	6	Negative	3.652	0	0	0	0	0	0	0	0	0	591	0	0	1764	0	0	0	0	0
Adenine	Purines	Cation analysis	135.95>119	-26	Positive	4.571	76580	26064	13203	13608	17559	16580	15282	12751	59853	29233	14520	1783	62978	13251	6276	2338	24928	34894
Adenosine	Purines	Cation analysis	268>135.95	-17	Positive	10.233	85669	87597	95711	78363	68204	67630	45019	6294	65874	0	0	0	5048	0	0	0	21951	0
Adenosine 3',5'-cyclic monophosphate	Purines	Anion analysis	346.15>79.2	37	Negative	10.392	0	0	0	0	0	597	2479	0	0	591	1189	1189	0	594	0	0	594	0
Alanine	Amino acids and derivatives	Cation analysis	90>43.95	-12	Positive	1.713	0	0	0	785653	0	463587	0	0	0	0	0	0	0	0	0	0	0	0
Allantoin	Others	Cation analysis	158.95>115.4	-10	Positive	1.775	0	0	0	0	0	0	0	22462	9332	67137	0	0	37734	94842	0	0	0	1780
Arginine	Amino acids and derivatives	Cation analysis	175.2>70.1	-22	Positive	2.06	0	0	0	3326	2956	0	0	0	0	0	0	0	0	0	0	0	0	0
Argininosuccinic acid	Amino acids and derivatives	Anion analysis	289>59.2	22	Negative	7.89	0	0	0	0	0	0	0	0	0	0	0	594	0	0	1189	0	0	1189
Aspartic acid	Amino acids and derivatives	Cation analysis	175.2>70.1	-22	Positive	2.06	0	0	0	0	14175	0	0	0	0	0	0	0	0	0	0	0	0	0
Asymmetric dimethylarginine	Amino acids and derivatives	Cation analysis	203.2>43.05	-30	Positive	3.91	16254	11347	34933	11857	6364	10741	8289	769	0	0	2669	2076	0	0	594	0	0	1783
Carnitine	Hydroxy fatty acids	Cation analysis	161.8>60	-17	Positive	3.35	0	0	0	0	0	0	1313788	2433	3500	38371	2972	2966	9898	2395	10105	9247	8169	10992
Carnosine	Others	Cation analysis	227>109.95	-23	Positive	2.261	0	0	0	0	0	0	0	0	5529	591	0	0	4752	1189	591	0	591	1780
Choline	Quarternary ammonium salts	Cation analysis	103.9>60	-19	Positive	2.482	0	0	0	0	541	832	0	0	0	7636886	1823680	1325404	7234060	0	1643036	337722	0	3762149
Citric acid	Carboxylic acids and derivatives	Anion analysis	191.1>111.1	13	Negative	12.808	0	0	0	1003	514	514	0	0	0	0	0	0	0	0	0	0	0	0
Citrulline		Cation analysis	176>69.95	-23	Positive	1.785	0	0	0	1709	0	0	0	0	0	0	0	0	0	0	0	0	0	0
Creatine		Cation analysis	131.8>44	-23	Positive	2.384	0	0	0	0	0	0	0	0	0	0	0	0	0	0	0	0	5570	0
Creatinine		Cation analysis	114.05>43.9	-18	Positive	2.975	0	4361	2612	5316	3515	0	5388	0	0	0	7917	9134	4561	12344	8976	6852	8576	7145
Cystathionine		Cation analysis	223>87.95	-27	Positive	1.527	0	0	0	0	0	0	0	0	0	2352	2543	5839	0	0	0	4455	1189	0
Cysteamine		Cation analysis	240.95>151.85	-13	Positive	1.502	0	7536	1676	0	0	0	1903	0	0	0	0	0	0	0	0	0	0	0
Cytidine	Pyrimidines	Cation analysis	244>111.95	-12	Positive	4.175	33274	151359	259241	6699	7145	4076	28016	4278	8537	0	16603	2364	0	20825	2972	1783	11281	18637
Cytidine 3',5'-cyclic monophosphate	Pyrimidines	Anion analysis	322.15>79.2	40	Negative	8.43	0	0	0	0	0	0	0	0	0	0	0	0	0	594	1482	0	0	0
Cytosine	Amino acids and derivatives	Cation analysis	112>95.05	-17	Positive	2.34	2977	2460	0	0	0	578	1138	1614	836	12198	2372	0	7721	1482	0	0	1783	1480
Dimethylglycine	Amino acids and derivatives	Cation analysis	104.05>58	-15	Positive	1.787	0	0	0	0	8823	0	4988	8786	45845	1888563	455559	344522	1903052	0	435675	73900	163814	1026131
Dopa	Others	Cation analysis	198>151.95	-14	Positive	4.953	10394	11870	11460	24561	13035	11192	8475	785	1328	4935	5477	8059	2479	2094	591	1482	1777	0
Dopamine	Others	Cation analysis	154>137.05	-14	Positive	7.91	0	0	0	0	0	0	0	0	0	1780	0	0	0	0	591	0	0	0
Epinephrine	Others	Cation analysis	184>166	-11	Positive	5.332	0	0	0	0	14673	10868	13967	899	3564	11789	4453	2950	3186	3858	0	6830	2110	2375
FMN	Others	Anion analysis	455.1>97.1	28	Negative	14.166	0	1369	1797	0	0	637	0	0	2205	0	1783	5938	2814	7133	1054	0	0	1183
Fumaric acid	Carboxylic acids and derivatives	Anion analysis	115.2>71.05	12	Negative	12.601	0	0	0	0	0	551	1111	1544	0	1482	0	594	1783	594	0	887	591	0
Glutamic acid	Amino acids and derivatives	Cation analysis	147.95>83.95	-17	Positive	1.757	0	0	0	0	0	0	0	0	945	0	0	0	0	0	0	0	0	0
Glycine	Amino acids and derivatives	Cation analysis	76>30	-14	Positive	1.54	0	0	0	0	52221	0	0	0	0	0	0	0	0	0	0	0	0	0
Guanosine		Cation analysis	283.8>152.1	-12	Positive	8.582	0	0	0	0	0	0	0	0	0	8290	1533	889	2077	21613	5344	3210	22186	11356
Guanosine 3',5'-cyclic monophosphate	Nucleosides and Nucleotides	Anion analysis	344.15>150.2	24	Negative	10.662	0	0	0	0	0	0	0	0	0	594	0	0	0	591	0	0	591	0
Guanosine monophosphate	Purines	Anion analysis	402.1>79.1	45	Negative	12.506	545	2203	0	0	9190	17197	27229	1206	26821	0	0	0	0	0	0	0	0	0
Histamine		Cation analysis	112>95.05	-17	Positive	2.34	0	0	0	0	0	0	0	0	0	8379	889	0	6532	1780	1189	2076	2378	2378
Histidine	Amino acids and derivatives	Cation analysis	156>110.1	-15	Positive	2.004	0	0	0	7137	0	0	0	0	0	0	0	0	0	0	0	0	0	0
Hypoxanthine		Cation analysis	136.95>119.05	-24	Positive	3.995	6225	0	0	0	0	0	0	0	0	0	0	0	0	0	0	0	0	0
Inosine	Nucleosides and Nucleotides	Cation analysis	269.09>135	-20	Positive	11.456	0	0	0	0	20420	6982	5522	4567	16685	7550	2076	2378	594	13888	594	0	3566	2303
Isocitric acid	Carboxylic acids and derivatives	Anion analysis	191.1>73.05	22	Negative	12.74	0	0	0	0	0	0	0	0	14808	0	0	0	0	0	0	0	0	0
Isoleucine	Amino acids and derivatives	Cation analysis	132>86	-12	Positive	6.375	585525	268320	4376860	514380	339347	398943	494264	40797	4869924	48263	41575	97043	63213	0	15112	64739	74293	57484
Kynurenine	Others	Cation analysis	209>191.95	-9	Positive	12.839	2291	3375	7795	4818	7507	10305	8349	0	0	2030	5309	1783	1780	1189	1780	1189	1189	1482
Lactic acid	Carboxylic acids	Anion analysis	89.2>43	15	Negative	6.859	0	0	0	0	63463	0	45633	0	5282	0	0	7705	0	11446	0	0	20590	0
Leucine	Amino acids and derivatives	Cation analysis	132>86	-12	Positive	7.113	283748	271257	5212266	509996	306376	387549	649011	718640	0	14460	0	40804	70991	11130	33734	72864	27871	50002
Malic acid	Carboxylic acids and derivatives	Anion analysis	133.2>115.05	16	Negative	11.617	0	0	0	0	0	0	0	0	92053	0	0	0	0	0	0	0	0	8081
Methionine	Amino acids and derivatives	Cation analysis	149.95>55.95	-17	Positive	3.486	0	0	0	0	0	0	0	9196	1776	35119	5029	3560	94380	40291	6535	16919	46193	24777
Niacinamide	Others	Cation analysis	123.08	-10	Positive	9.782	0	0	0	0	0	0	0	0	11444	17862	15269	10438	29867	16117	28629	9674	13261	13534
Nicotinic acid	Carboxylic acids and derivatives	Anion analysis	122.2>78.1	15	Negative	10.425	5210	0	0	0	0	1686	3387	0	0	0	0	0	0	0	0	0	0	0
Norepinephrine	Catecholamines	Cation analysis	151.95>106.9	-18	Positive	2.962	0	0	0	0	0	0	0	0	0	0	0	0	6320	0	0	0	2378	0
Ophthalmic acid	Oligopeptides	Cation analysis	117.07>98	-10	Positive	5.006	0	0	0	0	0	0	0	0	0	130637	29839	59755	48642	2969	76187	23036	41355	2887
Ornitine	Amino acids and derivatives	Cation analysis	133>70.1	-18	Positive	1.915	0	0	0	0	0	0	0	0	0	0	0	0	0	887	0	0	0	0
Orotic acid	Pyrimidines	Anion analysis	155.2>111.05	13	Negative	8.144	0	0	1040	998	2064	0	0	0	0	0	0	0	0	0	0	0	0	0
Pantothenic acid	Vitamins	Anion analysis	218.25>87	20	Negative	12.091	0	0	0	0	0	592	0	0	0	2670	0	0	0	0	0	0	0	1189
Phenylalanine	Amino acids and derivatives	Cation analysis	166>120.2	-15	Positive	12.579	8970	14121	24129	13439	9785	16452	18853	0	0	15416	11384	9974	3131	8644	4523	3990	7308	0
Proline	Amino acids and derivatives	Cation analysis	116.05>70.1	-15	Positive	1.953	0	0	0	0	0	0	0	0	0	0	21761	10369	0	8747	4923	0	4977	0
Pyruvic acid	Carboxylic acids and derivatives	Anion analysis	87.2>43.05	13	Negative	8.335	0	0	0	0	0	0	0	1762	0	1189	0	1189	0	0	0	2670	2111	2930
Serine	Amino acids and derivatives	Cation analysis	106>59.9	-13	Positive	1.539	0	0	0	0	57654	0	0	0	0	0	0	0	0	0	0	0	0	0
Serotonin	Others	Cation analysis	177>159.95	-12	Positive	14.492	0	0	0	0	0	0	0	0	0	2199	0	2378	1189	0	1482	1189	591	0
Symmetric dimethylarginine	Amino acids and derivatives	Cation analysis	203>46	-42	Positive	7.897	12842	8539	31233	7673	8525	5362	2633	1453	11185	0	0	1780	0	0	591	0	0	0
Threonine	Amino acids and derivatives	Cation analysis	120.05>56.1	-15	Positive	1.703	0	0	0	0	23960	0	0	0	0	0	0	0	0	0	0	0	0	0
Thymidine	Pyrimidines	Cation analysis	265.1>148.9	-14	Positive	11.917	0	0	0	0	0	1680	8524	0	0	5442	2842	1771	3170	1177	583	583	583	1177
Thymidine monophosphate	Pyrimidines	Anion analysis	303.23>302	10	Negative	13.211	0	0	0	0	0	0	0	0	0	8032	0	2285	1483	4751	4751	1733	0	0
Thymine	Pyrimidines	Cation analysis	126.95>109.9	-20	Positive	5.346	0	1096	0	0	0	0	0	0	0	1783	606	0	2398	1189	1189	591	0	594
Tryptophan	Amino acids and derivatives	Cation analysis	204.8>188.15	-10	Positive	15.878	0	4111	0	0	1478	2349	2490	521	0	7398	2596	1783	2378	1429	1783	1186	1186	2653
Tyrosine	Amino acids and derivatives	Cation analysis	182>90.95	-29	Positive	7.032	38980	41902	144941	50151	31231	29415	34724	2785	84572	90460	16706	7415	291616	13669	24436	51297	29967	29417
Uridine	Pyrimidines	Cation analysis	245>113.05	-10	Positive	4.077	1141	2283	854	1088	0	0	0	0	0	14665	0	0	5938	0	0	4755	0	1186
Valine	Amino acids and derivatives	Cation analysis	118>72	-12	Positive	3.052	0	0	0	0	0	0	0	0	0	0	347134	0	2064250	0	249106	547451	627823	0
