# Supplementary material for: Correlations Between Root Metabolomics and Bacterial Community Structures in the Phragmites australis Under Acid Mine Drainage-Polluted Wetland Ecosystem
Source: Curr Microbiol. 2021 Dec 28;79(1):34. doi: 10.1007/s00284-021-02748-7 (PMC8714630; doi:10.1007/s00284-021-02748-7)
Supplement: Supplementary file 3 — Supplementary file3 (XLSX 12 KB) [file 284_2021_2748_MOESM3_ESM.xlsx]

## Sheet: Sheet1
Supplementary Material Table S3. PC loadings of the significant features (metabolites)
Metabolite	PC1	PC2	PC3	pc1.change	pc2.change
Guanosine monophosphate	-0.146948	-0.297443	-0.198504	DOWN	DOWN
Leucine	-0.190075	0.148363	-0.0369148	DOWN	UP
Dopa	-0.140207	0.149864	-0.175443	DOWN	UP
Kynurenine	-0.100182	0.137814	-0.2047	DOWN	UP
Asymmetric dimethylarginine	-0.213013	0.210182	-0.0726415	DOWN	UP
Isoleucine	-0.190823	-0.0448338	0.0311801	DOWN	-
Acetylcholine	-0.216053	0.0807974	-0.321869	DOWN	-
Adenosine	-0.227182	-0.0458711	-0.000453459	DOWN	-
Cytidine	-0.156166	0.0794454	0.161259	DOWN	-
Symmetric dimethylarginine	-0.232306	0.0116587	0.0637874	DOWN	-
Allantoin	0.130746	-0.249389	0.0866952	UP	DOWN
5-Glutamylcysteine	0.155646	-0.200976	0.102429	UP	DOWN
Carnosine	0.0918201	-0.206918	0.139293	UP	DOWN
Choline	0.347304	0.268114	-0.123857	UP	UP
Ophthalmic acid	0.222724	0.156125	-0.0841706	UP	UP
Serotonin	0.125126	0.105699	-0.0726921	UP	UP
Dimethylglycine	0.282182	0.042163	-0.0509624	UP	-
Carnitine	0.0918193	-0.0880497	-0.295685	UP	-
Methionine	0.232477	-0.068849	0.0689802	UP	-
Niacinamide	0.145174	-0.0143726	0.046156	UP	-
2-Ketoglutaric acid	0.160828	0.073156	-0.106099	UP	-
Cytosine	0.0908819	-0.0590328	-0.0172859	UP	-
Histamine	0.171219	0.00110119	-0.0234734	UP	-
Guanosine	0.185798	-0.0226276	0.0409126	UP	-
Thymidine monophosphate	0.117836	0.0305009	-0.0329567	UP	-
Tryptophan	0.10603	0.0485358	-0.2288	UP	-
Thymidine	0.108089	-0.00392817	-0.284536	UP	-
Thymine	0.11569	0.0489481	0.0222109	UP	-
Valine	0.0988086	0.044878	0.0200403	UP	-
Adenine	-0.0251302	-0.146673	0.0756496	-	DOWN
Epinephrine	0.0595162	-0.181967	-0.331218	-	DOWN
Inosine	0.0243151	-0.371066	-0.175968	-	DOWN
Glutamic acid	-0.00714997	-0.0973437	0.0522923	-	DOWN
Isocitric acid	-0.00714997	-0.0973437	0.0522923	-	DOWN
Lactic acid	-0.041072	-0.157169	-0.205062	-	DOWN
Malic acid	-0.00650009	-0.208935	0.120127	-	DOWN
4-Hydroxyproline	-0.00714997	-0.0973437	0.0522923	-	DOWN
Acetylcarnitine	0.0507555	0.324935	0.215935	-	UP
Phenylalanine	-0.076058	0.170936	-0.179037	-	UP
Uridine	0.0870783	0.122119	-0.0289996	-	UP
Cystathionine	0.0852929	0.125305	-0.0933447	-	UP
Creatinine	0.0647318	0.10082	-0.00793422	-	UP
4-Aminobutyric acid	-0.0480832	0.0933387	0.0685339	-	UP
Note: The analysis identified 13 and 5 features that were only positively and negatively correlated, respectively, to PC1 axis while 8 and 6 features exhibited positve and negative correlation, respectively to PC1 axis. Additionally, 11 features had correlation with both PC1 and PC2 axes.
