# Supplementary material for: Correlations Between Root Metabolomics and Bacterial Community Structures in the Phragmites australis Under Acid Mine Drainage-Polluted Wetland Ecosystem
Source: Curr Microbiol. 2021 Dec 28;79(1):34. doi: 10.1007/s00284-021-02748-7 (PMC8714630; doi:10.1007/s00284-021-02748-7)
Supplement: Supplementary file 4 — Supplementary file4 (XLSX 19 KB) [file 284_2021_2748_MOESM4_ESM.xlsx]

## Sheet: Sheet1
Supplementary material Table S4. ALDEx2 output of metabolite perturbation for the non-AMD vs AMD site comparison. Significant differential root metabolites of P. australis growing under non-AMD and AMD-polluted habitats are highlighted in orange and green colour, respectively.
Metabolite	diff.btw	diff.win	effect	overlap	we.ep	we.eBH	wi.ep	wi.eBH
Ophthalmic acid	14.411	3.29326	4.4655	0.000973805	1.43195e-06	5.16942e-05	4.11353e-05	0.000561497
Guanosine	12.6605	2.80113	4.34905	0.000973805	1.4105e-06	5.10519e-05	4.11353e-05	0.000561497
Niacinamide	13.2962	4.59344	2.71976	0.109605	0.0003126	0.00343347	0.003913	0.0174693
Histamine	10.7304	3.64852	2.198	0.0972406	0.00146003	0.00859304	0.00239099	0.0133311
Methionine	13.3101	3.84817	1.78716	0.125014	0.00117553	0.00968803	0.00592349	0.0229427
Thymidine	9.84255	5.29063	1.38174	0.20834	0.00725275	0.0347022	0.0432101	0.107293
Choline	18.4386	10.2256	1.05746	0.180564	0.00996615	0.03751	0.0258073	0.0711183
Thymidine monophosphate	10.3153	7.75557	0.985525	0.246581	0.0416771	0.0895206	0.0804222	0.150746
Serotonin	8.48272	7.78919	0.983243	0.219184	0.0471443	0.101066	0.0795223	0.154226
Dimethylglycine	7.48963	14.2657	0.947598	0.111127	0.0218848	0.068079	0.00477684	0.0203301
5-Glutamylcysteine	9.47436	8.23488	0.87037	0.277782	0.0264146	0.0762387	0.119529	0.21202
Thymine	8.19587	8.49706	0.832478	0.250005	0.0451251	0.106183	0.109045	0.201399
2-Ketoglutaric acid	11.2891	12.7083	0.82141	0.232883	0.0433512	0.102283	0.0923823	0.173273
Valine	16.2323	17.009	0.812379	0.342468	0.0291497	0.0783773	0.221707	0.330266
Cystathionine	8.0094	9.6731	0.8102	0.273977	0.0693047	0.138548	0.190901	0.28857
Proline	9.99859	10.354	0.767284	0.287675	0.0656064	0.129898	0.257805	0.372551
Carnitine	11.0305	7.89461	0.762372	0.291671	0.0342878	0.088748	0.141174	0.242681
Carnosine	7.17864	8.43686	0.694946	0.32877	0.171857	0.26755	0.253908	0.372109
Pyruvic acid	4.21638	10.3855	0.447041	0.388891	0.292325	0.402632	0.472442	0.595408
Guanosine 3',5'-cyclic monophosphate	1.23824	6.76116	0.21854	0.416668	0.441073	0.533112	0.594328	0.68958
Acetylcarnitine	1.62877	10.703	0.192179	0.41096	0.225429	0.349627	0.521252	0.653177
Argininosuccinic acid	0.665651	7.8967	0.0731018	0.452056	0.392343	0.500752	0.718305	0.806106
Adenosine 3',5'-cyclic monophosphate	0.511318	11.0258	0.0350303	0.486111	0.550946	0.662012	0.799308	0.870452
FMN	0.175288	12.8789	0.014821	0.493151	0.64727	0.735066	0.864474	0.918462
Tryptophan	0.0712277	8.55479	0.0143922	0.493151	0.135075	0.234147	0.897786	0.938647
Fumaric acid	0.104312	10.7428	0.00918207	0.493151	0.566509	0.661731	0.835626	0.899047
Creatinine	-0.0420485	12.9871	-0.00249642	0.5	0.314822	0.439748	0.919069	0.951452
Allantoin	-0.168073	15.2587	-0.014111	0.486111	0.621081	0.704659	0.787012	0.838829
Norepinephrine	-0.259061	4.54208	-0.058471	0.479452	0.567317	0.662202	0.667673	0.748464
Epinephrine	-0.885857	11.5817	-0.0617221	0.465754	0.481152	0.600926	0.740385	0.82762
Cytosine	-1.10498	11.8032	-0.0923665	0.388891	0.716038	0.791039	0.478867	0.621344
Aconitic acid	-0.793732	5.99411	-0.0999099	0.452056	0.669156	0.731183	0.525476	0.634878
Cytidine 3',5'-cyclic monophosphate	-0.661674	7.53115	-0.10597	0.444445	0.688329	0.755948	0.724815	0.81048
Creatine	-0.702895	4.53568	-0.106908	0.397262	0.709443	0.784055	0.549735	0.629213
Dopamine	-1.02517	6.18531	-0.12815	0.438357	0.683884	0.750597	0.51359	0.618708
Uridine	-1.54462	12.8353	-0.149284	0.375002	0.711695	0.777835	0.472522	0.602182
Inosine	-1.82031	9.94058	-0.178352	0.444445	0.649591	0.726878	0.645671	0.758769
Malic acid	-1.91375	5.98819	-0.202162	0.342468	0.53599	0.632828	0.385124	0.467881
Pantothenic acid	-1.77362	8.28948	-0.216105	0.383564	0.666511	0.740964	0.417501	0.528253
2-Aminobutyric acid	-3.12003	13.9514	-0.228348	0.301374	0.251711	0.367228	0.189626	0.287349
Lactic acid	-3.2149	14.4685	-0.244299	0.301374	0.513654	0.622644	0.215297	0.329916
Phenylalanine	-2.99904	2.92225	-0.307714	0.219184	0.646566	0.742082	0.0399476	0.100222
Isocitric acid	-2.8014	5.16184	-0.320519	0.277782	0.178347	0.265134	0.105191	0.189601
Ornitine	-2.04458	5.19142	-0.350532	0.356167	0.465837	0.57645	0.308142	0.39762
Glycine	-2.66765	5.1906	-0.359732	0.222229	0.198787	0.288508	0.220408	0.296129
Citrulline	-2.60924	5.94666	-0.364795	0.305559	0.206456	0.298113	0.26167	0.356118
4-Hydroxyproline	-2.65722	5.50157	-0.389558	0.20834	0.0761769	0.149945	0.0955959	0.160813
Alanine	-3.05598	6.60137	-0.413689	0.250005	0.114248	0.202099	0.225758	0.297506
Aspartic acid	-2.14647	5.24153	-0.447603	0.277782	0.170188	0.259376	0.1634	0.238307
4-Aminobutyric acid	-3.4809	7.71622	-0.450863	0.287675	0.146431	0.226929	0.229551	0.295666
Arginine	-3.83286	7.45766	-0.463243	0.250005	0.1445	0.230715	0.209199	0.300288
Threonine	-3.38615	5.33489	-0.465788	0.236117	0.153575	0.230329	0.196221	0.249811
Glutamic acid	-2.67058	4.95397	-0.476063	0.260279	0.127368	0.200346	0.18098	0.242797
Hypoxanthine	-2.74259	5.32106	-0.506858	0.273977	0.160335	0.245145	0.149509	0.22723
Histidine	-3.55368	5.65695	-0.541435	0.191789	0.121847	0.189994	0.111945	0.160185
Nicotinic acid	-3.99417	8.82947	-0.543663	0.219184	0.0716738	0.141254	0.149802	0.23269
Serine	-2.86058	4.95168	-0.583755	0.250005	0.113343	0.195657	0.115264	0.183223
Kynurenine	-3.61301	2.05964	-0.602602	0.232883	0.806575	0.855403	0.0530337	0.120662
Cysteamine	-3.48852	7.18466	-0.603312	0.219184	0.0449242	0.100981	0.0777406	0.142246
Citric acid	-4.55378	7.71872	-0.732073	0.180564	0.0453837	0.0951216	0.0674697	0.119087
Orotic acid	-5.47567	8.26028	-0.762589	0.180564	0.0527652	0.101748	0.122707	0.171186
Acetylcholine	-8.71528	13.631	-0.803371	0.152789	0.0337821	0.0852103	0.0343454	0.0843979
Cytidine	-3.74389	4.67366	-0.844697	0.125014	0.0266407	0.0759609	0.00446833	0.0197793
Tyrosine	-2.24912	2.07168	-1.07048	0.138901	0.00888706	0.0396214	0.0115359	0.0384016
Asymmetric dimethylarginine	-13.1943	11.1024	-1.19102	0.0833552	0.00995176	0.0384975	0.00177396	0.00963334
Adenine	-2.80345	2.03905	-1.2855	0.0555895	0.000642532	0.00577611	0.000532188	0.00435741
Leucine	-6.07044	3.52586	-1.45705	0.109605	0.0860509	0.16824	0.00306458	0.0155307
Dopa	-4.14498	2.61842	-1.50902	0.0411412	0.0107424	0.0454653	0.000529617	0.00479263
Guanosine monophosphate	-15.4518	4.63569	-2.19014	0.0685195	0.000337812	0.00337143	0.00165827	0.00860973
Isoleucine	-5.84949	2.92406	-2.24724	0.000973805	0.00808093	0.0344806	4.11353e-05	0.000561497
Symmetric dimethylarginine	-16.9659	5.09544	-2.45681	0.000973805	5.28797e-05	0.000954989	4.11353e-05	0.000561497
Adenosine	-18.5557	4.78238	-2.68182	0.000973805	8.00727e-05	0.00123481	4.11353e-05	0.000561497
Note: diff.btw and diff.win column contains the median between- and within-condition differences. effect column contains the median effect size. we.ep and we.eBH column contains the expected values of P and the associated Benjamini–Hochberg corrected fdr values for Welch’s t-tests and the final two columns contain the expected values for Wilcoxon tests.
